# Supplementary material for: Walking with blood flow restriction on lower limb muscles post-ACL reconstruction: A within-subject trial
Source: PLoS One. 2025 Oct 8;20(10):e0333200. doi: 10.1371/journal.pone.0333200 (PMC12507242; doi:10.1371/journal.pone.0333200)
Supplement: S2 File — Raw data used for the analyses reported in the manuscript. (XLSX) [file pone.0333200.s002.xlsx]

## Sheet: Descriptive Analysis
ID	AGE	Intervention_LIMB	INJURY TIME	REHABILITATION TIME	GENDER	STATURE	PRE_BODY MASS	POS_BODY MASS	Pre_Body Mass Index	Pos_Body Mass Index	Arterial Occlusion Pressure	Arterial Oclussion Pressure 90%	Pre_SYSTOLIC_Blood Pressure	Pos_SYSTOLIC_Blood Pressure	Pre_Diastolic_Blood Pressure	Pos_Diastolic_Blood Pressure	Pre_Physical Activity	Pos_Physical Activity	Pre_Sedentary Behavior	Pos_Sedentary Behavior
1	32	Right	29	8	Male	1.7	91.2	91.7	29.76	29.93	150	135	120	126	90	86	270	270	24	24
2	35	Left	24	4	Male	1.72	75.5	74.9	25.01	24.74	145	130.5	125	120	85	85	190	255	48	46
3	33	Left	12	6	Female	1.65	82	85.4	29.02	29.94	140	126	120	115	90	85	180	230	56	51
4	27	Right	12	10	Male	1.62	84.6	86.5	30.86	31.4	150	135	121	120	81	80	0	60	46	46
5	26	Right	8	12	Male	1.67	87.3	89	29.76	30.26	140	126	122	118	80	80	50	125	52	49
6	25	Left	12	8	Female	1.71	82	83.6	27.01	27.37	155	139.5	121	125	75	75	0	0	54	52
7	26	Right	16	14	Male	1.69	96.4	97.4	31.49	31.84	145	130.5	125	135	90	85	120	150	56	51
8	28	Left	20	10	Female	1.68	63.7	65.3	23.03	23.24	140	126	130	125	80	80	160	90	20	20
9	25	Right	30	16	Male	1.69	67.6	71.4	23.81	24.63	150	135	125	130	70	75	150	160	14	26
10	24	Left	12	8	Female	1.74	84.6	86.4	26.77	27.2	135	121.5	130	120	80	80	350	30	56	43
11	28	Left	9	8	Male	1.65	63.7	65.2	23.88	24.04	140	126	117	115	75	70	375	460	50	56
12	26	Right	8	6	Male	1.71	71.6	69.9	24.28	23.64	145	130.5	115	110	80	75	350	490	62	50
13	31	Left	8	10	Female	1.65	76.8	78.2	27.55	27.83	140	126	110	115	77	75	550	370	38	43
14	20	Left	24	12	Male	1.89	80.7	85.4	21.84	22.82	130	117	115	121	83	80	320	350	50	40
15	18	Right	12	12	Female	1.87	83.3	85.4	22.86	23.29	135	121.5	130	120	80	75	300	420	64	54
16	19	Right	16	8	Male	1.85	82.6	85.4	23.19	23.81	130	117	125	120	75	75	150	220	66	60
17	19	Right	10	8	Female	1.63	63.6	64.2	24.4	24.36	140	126	126	110	70	70	285	240	86	80
18	20	Left	12	0	Male	1.52	72.2	70.5	30.93	30.15	145	130.5	116	100	80	80	345	160	60	56
19	22	Left	36	0	Female	1.65	67.4	64.2	24.9	23.77	140	126	124	110	75	75	350	220	42	46
20	24	Right	12	7	Male	1.72	68.7	72.9	23.26	24.21	125	112.5	127	125	73	75	730	250	36	40
21	23	Left	20	2	Female	1.69	72.2	69.6	25.02	24.16	130	117	116	116	78	80	580	100	38	33
22	43	Right	13	5	Male	1.75	87.3	89.3	27.1	27.61	140	126	125	120	85	70	300	30	23	38
23	38	Left	12	4	Female	1.74	84.9	87.5	26.84	27.49	150	135	126	115	80	80	350	225	14	14
24	36	Left	13	8	Female	1.76	81.4	84.5	25.34	26.1	140	126	122	125	82	90	200	60	18	30
25	19	Right	16	6	Female	1.7	89.9	90	29.41	29.49	145	130.5	123	126	77	75	125	230	52	54
26	20	Left	18	10	Male	1.71	87.5	89.8	28.41	29.05	140	126	121	115	80	80	150	180	49	39
27	19	Right	14	12	Female	1.7	91.8	89.8	29.96	29.41	145	130.5	132	126	83	78	200	320	42	42
28	31	Left	22	2	Male	1.69	81.4	84.7	27.46	28.37	135	121.5	135	117	78	75	510	290	40	41
29	35	Left	26	3	Female	1.68	78.8	80.7	27.1	27.55	130	117	120	115	75	73	550	265	46	40
30	33	Right	20	2	Male	1.71	77.6	79.1	25.85	25.85	135	121.5	115	110	70	70	485	260	52	50
31	42	Right	18	1	Female	1.61	58.5	58.3	23.53	23.12	142	127.8	116	100	70	75	540	480	46	46
32	39	Right	36	4	Male	1.6	61.1	58.6	24.61	23.59	140	126	115	112	80	75	380	350	50	7
33	41	Left	16	3	Female	1.59	57.2	59	23.74	28.37	142	127.8	116	110	85	85	350	890	56	7
34	22	Right	8	7	Male	1.7	83.3	86	27.68	27.72	135	121.5	114	118	70	70	530	105	59	45
35	19	Left	10	7	Female	1.72	85.3	86	27.55	28.03	145	130.5	113	100	75	75	450	355	80	66
36	21	Left	7	7	Female	1.71	82.7	86	27.17	21.22	135	121.5	114	115	70	70	405	195	68	50
37	28	Right	11	8	Male	1.75	62.4	64.6	20.9	21.36	137	123.3	112	110	70	75	430	510	31	31
38	20	Right	26	3	Female	1.53	45.4	45.6	21.79	26.19	140	126	110	113	76	75	0	60	62	14
39	22	Left	6	0	Female	1.68	75.5	75.8	26.22	27.47	135	121.5	126	120	90	90	195	350	36	20
40	23	Right	40	4	Male	1.83	98.2	98.6	27.29	26.78	130	117	136	130	76	80	60	900	32	25

## Sheet: Strength and Muscle Thickness
ID	LIMB	LIMB	TIME	TIME	Plantarflexor_Strength	Dorsiflexor_Strength	Extensor_Strength	Flexor_Strength	GM_Muscle Thickness	TA_Muscle Thickness	VL_Muscle Thickness	ST_Muscle Thickness
1	Weaker Limb	1	Pre-intervention	1	46.57	21.3	103.22	51.87	1.97	1.8	2.7	2.23
2	Weaker Limb	1	Pre-intervention	1	43.05	21.38	103.3	63.95	2.07	2.5	2.68	2.31
3	Weaker Limb	1	Pre-intervention	1	43.12	21.46	115.38	52.03	2.08	2.51	2.69	2.32
4	Weaker Limb	1	Pre-intervention	1	67.07	30.7	96.67	55.22	1.8	1.46	1.6	1.44
5	Weaker Limb	1	Pre-intervention	1	78.53	35.78	102.75	67.3	1.81	1.47	1.61	1.45
6	Weaker Limb	1	Pre-intervention	1	81.6	30.86	96.83	56.23	2.25	1.67	1.73	1.88
7	Weaker Limb	1	Pre-intervention	1	97.17	43.63	79.23	140.63	1.45	1.41	1.91	2.06
8	Weaker Limb	1	Pre-intervention	1	97.25	43.71	135.41	140.71	1.3	1.59	2.12	2.24
9	Weaker Limb	1	Pre-intervention	1	97.33	43.79	88.73	133.03	1.47	1.43	1.93	2.08
10	Weaker Limb	1	Pre-intervention	1	88.3	43.87	79.47	118.34	1.85	1.82	1.81	1.69
11	Weaker Limb	1	Pre-intervention	1	44.48	23.43	104.8	73.5	1.89	2.01	2.33	1.55
12	Weaker Limb	1	Pre-intervention	1	60.35	23.51	104.88	73.58	2.15	2.07	1.89	2.01
13	Weaker Limb	1	Pre-intervention	1	60.43	23.59	104.96	73.66	1.91	2.03	2.35	1.57
14	Weaker Limb	1	Pre-intervention	1	57.95	44.47	185.23	127.33	1.91	1.35	2.19	2.2
15	Weaker Limb	1	Pre-intervention	1	78.1	44.55	185.31	129.81	2.32	1.98	2.16	1.84
16	Weaker Limb	1	Pre-intervention	1	70.8	32.56	154.67	143.87	2.33	1.99	2.17	1.85
17	Weaker Limb	1	Pre-intervention	1	44.8	30.57	133.3	69.23	1.69	1.45	1.8	1.51
18	Weaker Limb	1	Pre-intervention	1	44.88	30.65	133.38	69.75	1.77	2.34	1.84	1.68
19	Weaker Limb	1	Pre-intervention	1	51.98	30.73	165.97	94.53	1.78	2.35	1.85	1.69
20	Weaker Limb	1	Pre-intervention	1	63.06	29.77	141.03	49.13	1.76	2.33	1.85	1.67
21	Weaker Limb	1	Pre-intervention	1	102.12	28	104.61	89.03	1.71	2.33	1.83	1.67
22	Weaker Limb	1	Pre-intervention	1	117.5	39.06	271.6	82.3	2.1	2.41	2.43	1.59
23	Weaker Limb	1	Pre-intervention	1	103.55	39.14	238.76	127.75	2.31	2.11	2.41	2.06
24	Weaker Limb	1	Pre-intervention	1	77.42	39.22	259.24	138.76	2.32	2.12	2.42	2.07
25	Weaker Limb	1	Pre-intervention	1	115.22	35.17	199.7	77.68	1.59	1.37	1.73	1.7
26	Weaker Limb	1	Pre-intervention	1	85.58	35.18	205.34	145.67	2.16	1.56	2.18	2.11
27	Weaker Limb	1	Pre-intervention	1	78.39	35.33	210.06	77.84	1.61	1.39	1.75	1.72
28	Weaker Limb	1	Pre-intervention	1	83.93	54.64	215.76	122	2.18	2.48	2.45	2.21
29	Weaker Limb	1	Pre-intervention	1	84.03	54.72	145.67	89.45	1.55	2.49	2.46	2.22
30	Weaker Limb	1	Pre-intervention	1	84.13	54.8	214.43	127.59	1.98	2.95	2.37	2.42
31	Weaker Limb	1	Pre-intervention	1	37.23	22.87	82.27	66.47	1.34	2.57	2.37	1.4
32	Weaker Limb	1	Pre-intervention	1	51.78	32.95	112.34	76.54	1.35	2.58	2.38	1.41
33	Weaker Limb	1	Pre-intervention	1	37.39	23.03	123.55	76.79	2.23	2.05	2.19	2.08
34	Weaker Limb	1	Pre-intervention	1	75.85	27.9	158.43	100.83	1.84	1.63	1.91	1.65
35	Weaker Limb	1	Pre-intervention	1	109.53	27.98	158.51	143.08	1.77	1.59	1.86	1.59
36	Weaker Limb	1	Pre-intervention	1	109.63	28.06	201.34	94.23	1.78	1.6	1.87	1.6
37	Weaker Limb	1	Pre-intervention	1	86.08	24.67	143.27	89.7	2.1	2.42	2.28	2.35
38	Weaker Limb	1	Pre-intervention	1	46.99	23.03	134.17	65.53	1.98	2.15	2.01	2.1
39	Weaker Limb	1	Pre-intervention	1	83.4	33.03	127.37	87.6	1.87	2.43	2.35	2.5
40	Weaker Limb	1	Pre-intervention	1	50.33	51.47	165.97	76.37	2.15	1.85	2.3	1.76
1	Weaker Limb	1	Pos-intervention	2	72.17	24.87	180.93	82.6	2	2.31	2.72	2.25
2	Weaker Limb	1	Pos-intervention	2	62.6	34.15	145.67	85.46	2.06	2.51	2.7	2.32
3	Weaker Limb	1	Pos-intervention	2	62.72	24.56	130.09	78.13	2.07	2.52	2.71	2.33
4	Weaker Limb	1	Pos-intervention	2	93.3	35.43	163.8	75.9	1.82	1.86	1.63	1.46
5	Weaker Limb	1	Pos-intervention	2	92.12	36.57	142.88	85.98	1.83	1.87	1.64	1.47
6	Weaker Limb	1	Pos-intervention	2	58.37	28.88	163.96	83.19	2.25	1.68	1.74	1.88
7	Weaker Limb	1	Pos-intervention	2	110.63	38.77	112.32	156.2	1.48	2.24	1.92	2.08
8	Weaker Limb	1	Pos-intervention	2	133.1	52.88	187.45	153.65	1.31	1.59	2.13	2.25
9	Weaker Limb	1	Pos-intervention	2	132.2	31.91	113.79	164.45	1.5	2.26	1.94	2.1
10	Weaker Limb	1	Pos-intervention	2	131.22	30.9	124.56	114.65	1.85	1.83	1.82	1.7
11	Weaker Limb	1	Pos-intervention	2	118.63	26.73	181.4	123.45	1.92	2.03	2.34	1.56
12	Weaker Limb	1	Pos-intervention	2	78.63	24.83	181.48	130.68	2.16	1.57	1.9	2.03
13	Weaker Limb	1	Pos-intervention	2	83.76	26.89	181.56	108.63	1.94	2.05	2.36	1.58
14	Weaker Limb	1	Pos-intervention	2	104.87	41.53	234.13	156.2	1.93	1.37	2.19	2.21
15	Weaker Limb	1	Pos-intervention	2	99.13	48.35	292.21	162.15	2.32	2.22	2.16	1.85
16	Weaker Limb	1	Pos-intervention	2	119.87	48.43	264.67	162.23	2.33	2.23	2.17	1.86
17	Weaker Limb	1	Pos-intervention	2	82.34	30.03	153.45	77.5	1.69	1.68	1.81	1.53
18	Weaker Limb	1	Pos-intervention	2	102.12	27.61	164.65	85.67	1.77	2.35	1.84	1.69
19	Weaker Limb	1	Pos-intervention	2	96.78	27.69	194.56	102.36	1.78	2.36	1.85	1.7
20	Weaker Limb	1	Pos-intervention	2	151.75	32.1	173.45	77.03	1.77	1.53	1.87	1.67
21	Weaker Limb	1	Pos-intervention	2	125.32	29.1	155.2	104.35	1.74	2.33	1.83	1.67
22	Weaker Limb	1	Pos-intervention	2	159.67	57.43	305.07	104.73	2.12	2.06	2.44	2.01
23	Weaker Limb	1	Pos-intervention	2	128.67	51.88	245.61	146.81	2.32	2.12	2.42	2.07
24	Weaker Limb	1	Pos-intervention	2	155.57	51.96	305.23	153.45	2.33	2.13	2.43	2.08
25	Weaker Limb	1	Pos-intervention	2	134.8	40.8	230.2	116.9	1.63	2.1	1.75	1.72
26	Weaker Limb	1	Pos-intervention	2	134.68	38.65	230.28	180.53	2.15	1.57	2.17	2.11
27	Weaker Limb	1	Pos-intervention	2	156.71	40.96	275.78	125.46	1.65	2.12	1.77	1.74
28	Weaker Limb	1	Pos-intervention	2	112.97	48.97	272.45	142.08	2.17	2.48	2.44	2.22
29	Weaker Limb	1	Pos-intervention	2	113.09	49.05	191.34	123.98	1.55	2.49	2.45	2.23
30	Weaker Limb	1	Pos-intervention	2	138.62	46.39	258.29	139.99	1.98	2.24	2.38	2.42
31	Weaker Limb	1	Pos-intervention	2	76.43	32.9	143.83	86.45	1.34	2.06	2.39	1.41
32	Weaker Limb	1	Pos-intervention	2	117.11	32.98	156.78	106.43	1.35	2.07	2.4	1.42
33	Weaker Limb	1	Pos-intervention	2	66.89	29.53	175.39	91.43	2.23	2.07	2.2	2.08
34	Weaker Limb	1	Pos-intervention	2	121.92	28.23	242.03	118.32	1.85	1.59	1.93	1.66
35	Weaker Limb	1	Pos-intervention	2	145.81	28.91	161.43	176.33	1.79	1.61	1.87	1.6
36	Weaker Limb	1	Pos-intervention	2	115.45	28.99	237.23	134.56	1.8	1.62	1.88	1.61
37	Weaker Limb	1	Pos-intervention	2	105.43	25.37	179.37	105.67	2.1	2.47	2.3	2.37
38	Weaker Limb	1	Pos-intervention	2	118.6	13.63	152.35	94.23	1.98	2.08	2.01	2.11
39	Weaker Limb	1	Pos-intervention	2	116.93	35.33	193.95	73.65	1.9	2.44	2.36	2.51
40	Weaker Limb	1	Pos-intervention	2	121	56.73	236.47	109.6	2.18	1.17	2.45	1.84
1	Control Limb	2	Pre-intervention	1	42.97	28.67	120.93	54.87	2.06	2.49	2.67	2.3
2	Control Limb	2	Pre-intervention	1	64.77	28.75	121.01	65.95	1.98	1.81	2.71	2.24
3	Control Limb	2	Pre-intervention	1	85.53	28.33	125.65	55.67	1.99	1.82	2.72	2.25
4	Control Limb	2	Pre-intervention	1	78.63	33.73	120.67	56.07	2.23	1.65	1.71	1.86
5	Control Limb	2	Pre-intervention	1	81.5	41.8	115.75	59.15	2.24	1.66	1.72	1.87
6	Control Limb	2	Pre-intervention	1	62.79	33.79	120.83	55.38	1.82	1.48	1.62	1.46
7	Control Limb	2	Pre-intervention	1	135	47.37	120.93	152.45	1.29	1.58	2.11	2.23
8	Control Limb	2	Pre-intervention	1	125.43	47.12	165.78	152.95	1.46	1.42	1.92	2.07
9	Control Limb	2	Pre-intervention	1	111.34	47.53	102.34	140.79	1.31	1.6	2.13	2.25
10	Control Limb	2	Pre-intervention	1	97.41	47.61	158.17	153.11	2	2.63	1.85	1.69
11	Control Limb	2	Pre-intervention	1	60.27	30.72	149.57	94.47	2.14	2.06	1.88	2
12	Control Limb	2	Pre-intervention	1	97.92	30.8	149.65	94.55	1.9	2.02	2.34	1.56
13	Control Limb	2	Pre-intervention	1	85.74	30.88	149.73	94.63	2.16	2.08	1.9	2.02
14	Control Limb	2	Pre-intervention	1	87.1	46.07	221.2	129.73	2.31	1.97	2.15	1.83
15	Control Limb	2	Pre-intervention	1	113.05	42.32	221.28	127.41	1.92	1.36	2.2	2.21
16	Control Limb	2	Pre-intervention	1	108.76	35.89	186.78	127.49	1.93	1.37	2.21	2.22
17	Control Limb	2	Pre-intervention	1	66.15	28.56	146.57	72.34	1.76	2.33	1.83	1.67
18	Control Limb	2	Pre-intervention	1	78.43	34.95	112.34	69.31	1.7	1.46	1.81	1.52
19	Control Limb	2	Pre-intervention	1	106.25	35.03	146.73	91.34	1.71	1.47	1.82	1.53
20	Control Limb	2	Pre-intervention	1	90.45	31.07	161.67	55.78	1.69	1.45	1.83	1.51
21	Control Limb	2	Pre-intervention	1	122.63	28.93	181.83	104.07	1.77	1.45	1.8	1.52
22	Control Limb	2	Pre-intervention	1	128.57	44.13	272.53	127.67	1.76	2.1	2.4	2.05
23	Control Limb	2	Pre-intervention	1	128.3	44.21	254.67	96.43	2.11	2.42	2.44	1.6
24	Control Limb	2	Pre-intervention	1	102.34	44.29	272.69	101.23	2.12	2.43	2.45	1.61
25	Control Limb	2	Pre-intervention	1	148.27	35.1	209.9	123.45	2.33	1.55	2.17	2.1
26	Control Limb	2	Pre-intervention	1	97.45	35.25	209.98	134.52	1.6	1.38	1.74	1.71
27	Control Limb	2	Pre-intervention	1	148.47	35.26	205.34	123.61	2.17	1.57	2.19	2.12
28	Control Limb	2	Pre-intervention	1	109.34	58.63	242.45	127.43	1.96	2.93	2.35	2.4
29	Control Limb	2	Pre-intervention	1	121.13	52.71	185.67	95.65	1.97	2.94	2.36	2.41
30	Control Limb	2	Pre-intervention	1	91.68	58.79	243.25	142.23	1.56	2.5	2.47	2.23
31	Control Limb	2	Pre-intervention	1	54.67	27.8	123.45	76.63	1.57	2.03	2.17	2.06
32	Control Limb	2	Pre-intervention	1	65.24	35.95	137.63	76.71	2.22	2.04	2.18	2.07
33	Control Limb	2	Pre-intervention	1	54.65	27.66	134.56	66.63	1.36	2.59	2.39	1.42
34	Control Limb	2	Pre-intervention	1	109.43	31.72	186.56	76.79	2.24	1.58	1.85	1.58
35	Control Limb	2	Pre-intervention	1	117.55	31.8	248.01	132.53	1.85	1.64	1.92	1.66
36	Control Limb	2	Pre-intervention	1	125.88	31.88	234.56	100.99	1.86	1.65	1.93	1.67
37	Control Limb	2	Pre-intervention	1	105.72	33.07	191.07	104.5	1.79	2.55	2.39	2.47
38	Control Limb	2	Pre-intervention	1	88.54	31.24	124.57	65.53	2.24	2.07	1.95	2.06
39	Control Limb	2	Pre-intervention	1	91.9	38.83	182.23	117.13	2.06	2.36	2.28	2.31
40	Control Limb	2	Pre-intervention	1	70.1	52.7	182.56	110.03	2.15	1.18	2.44	1.85
1	Control Limb	2	Pos-intervention	2	62.48	34.07	137.87	77.97	2.05	2.5	2.69	2.31
2	Control Limb	2	Pos-intervention	2	75.7	20.93	137.95	72.68	2.01	2.32	2.73	2.26
3	Control Limb	2	Pos-intervention	2	91.3	23.45	138.03	72.76	2.02	2.33	2.74	2.27
4	Control Limb	2	Pos-intervention	2	91.4	28.72	154.33	63.03	2.23	1.66	1.72	1.86
5	Control Limb	2	Pos-intervention	2	58.5	35.47	136.41	68.43	2.24	1.67	1.73	1.87
6	Control Limb	2	Pos-intervention	2	152.13	35.57	154.49	76.06	1.84	1.88	1.65	1.48
7	Control Limb	2	Pos-intervention	2	132.97	49.67	142.34	153.57	1.3	1.58	2.12	2.24
8	Control Limb	2	Pos-intervention	2	141.9	45.67	178.67	156.28	1.49	2.25	1.93	2.09
9	Control Limb	2	Pos-intervention	2	123.98	45.89	120.34	153.73	1.32	1.6	2.14	2.26
10	Control Limb	2	Pos-intervention	2	133.46	49.56	143.35	145.67	2	1.7	1.86	1.67
11	Control Limb	2	Pos-intervention	2	70.5	24.77	193.53	130.6	2.15	1.56	1.89	2.02
12	Control Limb	2	Pos-intervention	2	47.68	26.81	193.61	108.55	1.93	2.04	2.35	1.57
13	Control Limb	2	Pos-intervention	2	96.97	24.89	193.69	118.45	2.17	1.58	1.91	2.04
14	Control Limb	2	Pos-intervention	2	112.95	48.27	327.8	132.54	2.31	2.21	2.15	1.84
15	Control Limb	2	Pos-intervention	2	104.74	41.61	275.67	156.28	1.94	1.38	2.2	2.22
16	Control Limb	2	Pos-intervention	2	104.61	41.69	327.96	132.56	1.95	1.39	2.21	2.23
17	Control Limb	2	Pos-intervention	2	86.78	27.53	156.27	62	1.76	2.34	1.83	1.68
18	Control Limb	2	Pos-intervention	2	98.56	30.11	135.67	77.58	1.7	1.69	1.82	1.54
19	Control Limb	2	Pos-intervention	2	132.3	30.19	156.43	98.45	1.71	1.7	1.83	1.55
20	Control Limb	2	Pos-intervention	2	134.56	31.9	176.63	62.34	1.72	1.46	1.83	1.53
21	Control Limb	2	Pos-intervention	2	104.56	34.47	171.43	108.6	1.78	1.64	1.82	1.52
22	Control Limb	2	Pos-intervention	2	103.43	51.8	301.23	135.23	1.76	2.11	2.41	2.06
23	Control Limb	2	Pos-intervention	2	133.25	57.51	297.68	104.81	2.13	2.07	2.45	2.02
24	Control Limb	2	Pos-intervention	2	135.67	57.59	285.12	110.43	2.14	2.08	2.46	2.03
25	Control Limb	2	Pos-intervention	2	134.8	38.57	211.43	140.1	2.34	1.56	2.16	2.1
26	Control Limb	2	Pos-intervention	2	123.98	40.88	211.51	153.45	1.64	2.11	1.76	1.73
27	Control Limb	2	Pos-intervention	2	134.56	38.73	265.76	135.67	2.16	1.58	2.18	2.12
28	Control Limb	2	Pos-intervention	2	118.76	46.23	205.43	139.83	1.96	2.22	2.36	2.4
29	Control Limb	2	Pos-intervention	2	144.3	46.31	260.54	118.43	1.97	2.23	2.37	2.41
30	Control Limb	2	Pos-intervention	2	113.21	49.13	145.65	122.16	1.56	2.5	2.46	2.24
31	Control Limb	2	Pos-intervention	2	62.34	29.37	165.75	80.84	1.57	2.05	2.18	2.06
32	Control Limb	2	Pos-intervention	2	60.23	31.45	143.99	80.92	2.22	2.06	2.19	2.07
33	Control Limb	2	Pos-intervention	2	85.93	33.06	224.56	72.73	1.36	2.08	2.41	1.43
34	Control Limb	2	Pos-intervention	2	146.53	28.83	242.11	83.12	2.24	1.6	1.86	1.59
35	Control Limb	2	Pos-intervention	2	118.49	28.31	242.19	148.32	1.86	1.59	1.94	1.67
36	Control Limb	2	Pos-intervention	2	126.78	28.39	225.43	125.98	1.87	1.61	1.95	1.68
37	Control Limb	2	Pos-intervention	2	71.63	22.37	152.03	70.27	1.81	1.62	2.38	2.47
38	Control Limb	2	Pos-intervention	2	109.56	11.67	205.46	72.93	2.25	2.47	1.97	2.07
39	Control Limb	2	Pos-intervention	2	116.4	30.97	215.46	111.47	2.06	2.08	2.29	2.31
40	Control Limb	2	Pos-intervention	2	113.56	59.4	219.12	125.67	2.15	2.44	1.75	1.86
